# Supplementary material for: CDK6-Dependent, CDK4-Independent Synovial Hyperplasia in Arthritic Mice and Tumor Necrosis Factor-α-Induced Proliferation of Synovial Fibroblasts
Source: Int J Mol Sci. 2025 Jan 28;26(3):1151. doi: 10.3390/ijms26031151 (PMC11817658; doi:10.3390/ijms26031151)
Supplement: Supplementary file 1 [file ijms-26-01151-s001.zip]

Archive with 1 entries (1 files):
- ijms-3410943-supplementary.pdf
